# Supplementary material for: Alternative Culture Systems for Bovine Oocyte In Vitro Maturation: Liquid Marbles and Differentially Shaped 96-Well Plates
Source: Animals (Basel). 2023 May 14;13(10):1635. doi: 10.3390/ani13101635 (PMC10215113; doi:10.3390/ani13101635)
Supplement: Supplementary file 1 [file animals-13-01635-s001.zip]

Archive with 1 entries (1 files):
- animals-2368006-supplementary.pdf
